# Supplementary material for: Wound Healing Potential of Herbal Hydrogel Formulations of Cedrus brevifolia Extracts in Mice
Source: Gels. 2024 Nov 19;10(11):750. doi: 10.3390/gels10110750 (PMC11593687; doi:10.3390/gels10110750)
Supplement: Supplementary file 1 [file gels-10-00750-s001.zip]

Archive with 1 entries (1 files):
- gels-3121659-supplementary.pdf
